# Supplementary material for: Identification of Maize CC-Type Glutaredoxins That Are Associated with Response to Drought Stress
Source: Genes (Basel). 2019 Aug 12;10(8):610. doi: 10.3390/genes10080610 (PMC6722656; doi:10.3390/genes10080610)
Supplement: Supplementary file 1 [file genes-10-00610-s001.zip › Table S1.xlsx]

## Sheet: Sheet1
Supplemental Table 1. Sequence alignment used to generate figure 1.
>GRMZM2G117300
------------------------------------------------------------
------------------------------------------------------------
------------------------------------------------------------
------------------------------------------------------------
------------------------------------------------------------
------------------------------------------------------------
------------------------------------------------------------
------------------------------------------------------------
------------------------------------------------------------
-------------------------------MAMASTATAAASLRLAFPLLSSPASSSSS
SNTLRFPLRRRSA---ARPIAVTAFKKLSEASPVPIPQEPTEPLLVDEDALPPKAGVYGV
YDPAGELQFVGISRNVRASIEGHRRKVPANLCASVKVAVSDEETPDRSALNNAWKSWMQE
HIAATGKAPPGNVAGNNTWVGG-PQRPPDLRLTPGRHVQLTVPLEQLIHRLVKENRVVAF
IKGSRSAPQCGFSQRVVGILE-GHGVDFVTVDVLDEEHNHGLRETLKAYSS---------
-----------WPTFPQVFVGGELVGGCDIVSSMAEKGELAALLIQK-------------
------------------------------------------------------------
------------------------------------------------------
>GRMZM2G053726
------------------------------------------------------------
------------------------------------------------------------
------------------------------------------------------------
------------------------------------------------------------
------------------------------------------------------------
------------------------------------------------------------
------------------------------------------------------------
------------------------------------------------------------
------------------------------------------------------------
------------------------------MATMASTATAAASLRLAFPLLSAPASSSSY
SNTLRFPLRRRSS---CRPLAVAAFKKLSEASPVPIPQEPTQPLLVDEDALPPKAGVYGV
YDAAGELQFVGISRNVRASVEGHRRKVPANLCASVKVAVSDEEAPDRSALNNAWKSWMEE
HIAATGKAPPGNVAGNHTWVGA-PQRPPDLRLTPGRHVQLTVPLEQLIDRLVKENRVVAF
IKGSRSAPQCGFSQRVVGILE-AHAADFVTVDVLDEEHNHGLRETLKAYSS---------
-----------WPTFPQVFVGGELVGGCDIISSMAERGELAALLIQK-------------
------------------------------------------------------------
------------------------------------------------------
>OsGRX27
------------------------------------------------------------
------------------------------------------------------------
------------------------------------------------------------
------------------------------------------------------------
------------------------------------------------------------
------------------------------------------------------------
------------------------------------------------------------
------------------------------------------------------------
------------------------------------------------------------
----------------------------------MATSSAAAALRLPASQLPLSARPSSS
S-TLRFPPRRPAR---RGGLAVSAFTKLSEASPVAIPPEPAQP-LPDEEALPPKPGVYGV
YDPAGELQFVGISRNVRASVEGHRRKVPADLCGSVKVSIADEETPDRTVLTNAWKSWLEE
HITATGKAPPGNVAGNHTWVGP-PQRPPDLRLTPGRHVQLTVPLEQLIDRLVKDNKVVAF
IKGSRSAPQCGFSQRVVGILE-SHGVDFVTVDVLDEEHNHGLRETLKTYSN---------
-----------WPTFPQVFVGGELVGGCDIVSSMAEKGELAALFKK--------------
------------------------------------------------------------
------------------------------------------------------
>AtGRX8
------------------------------------------------------------
------------------------------------------------------------
------------------------------------------------------------
------------------------------------------------------------
------------------------------------------------------------
------------------------------------------------------------
------------------------------------------------------------
------------------------------------------------------------
------------------------------------------------------------
----------------------------MAAITISSSLHASASPRVVRPHVSRNTPVITL
YSRFTPSFSFPSLSFTLRDTAPSRRRSFFIASAVKSLTETELLPITEADSIPSASGVYAV
YDKSDELQFVGISRNIAASVSAHLKSVP-ELCGSVKVGIVEE--PDKAVLTQAWKLWIEE
HIKVTGKVPPGNKSGNNTFVKQTPRKKSDIRLTPGRHVELTVPLEELIDRLVKESKVVAF
IKGSRSAPQCGFSQRVVGILE-SQGVDYETVDVLDDEYNHGLRETLKNYSN---------
-----------WPTFPQIFVKGELVGGCDILTSMYENGELANILN---------------
------------------------------------------------------------
------------------------------------------------------
>GRMZM2G039707
------------------------------------------------------------
------------------------------------------------------------
------------------------------------------------------------
------------------------------------------------------------
------------------------------------------------------------
------------------------------------------------------------
------------------------------------------------------------
------------------------------------------------------------
------------------------------------------------------------
------------------------------------------------------------
------------------------------------------------------------
------------------------------------------------------------
--------------------MEMHKSGELKKILSEKGVRQKGNLEDRLKSLISSAPVMLF
MKGTPDAPRCGFSSKVVNALK-KEGVSFGSFDILSDEE---VRQGLKTYSN---------
-----------WPTFPQLYYKSELIGGCDIILEMEKSGELKSTLSM--------------
------------------------------------------------------------
------------------------------------------------------
>GRMZM2G131769
------------------------------------------------------------
------------------------------------------------------------
------------------------------------------------------------
------------------------------------------------------------
------------------------------------------------------------
------------------------------------------------------------
---MASGGAVREVGSAAELQAAVAGARAAAVHFWASWCEASKQMDEVFAHLAVDFPHAAF
LRVEAEEQPEISEAYGVTAVPYFVFCKEGKTVDTLEGANPASLANKVAKVAGPASVAESA
VPASLGVAAGPAVLENIQKMAQRNGSSAVESISSGSTEDALNKRLEQLVNSHPVFLFMKG
TPEQPRCGFSRKVIDILKQEGVKFGSFDILTDNDVREGMKKFSNWPTFPQLYCKGELLGG
CDIVVAMHESGELKDVFEEHNITLKPQGSKNEEAGEPESATEKGSAVSESIKLTDAQKTR
LESLINSSPVMVFIKGTPEEPKCGFSGKLVHILKQENIPFSSFDILSDDEVRQGLKVFSN
WPSYPQLYIKGELVGGSDIVMEMHKSGELKKILSEKGVRQKGNLEDRLKSLISSAPVMLF
MKGTPDAPRCGFSSKVVNALK-KEGVSFGSFDILSDEE---VRQGLKTYSN---------
-----------WPTFPQLYYKSELIGGCDIILEMEKSGELKSTLSM--------------
------------------------------------------------------------
------------------------------------------------------
>GRMZM2G090736
------------------------------------------------------------
------------------------------------------------------------
------------------------------------------------------------
------------------------------------------------------------
-------------------------MFSRRRGAAREPPEKPRRRQRTPSASLRRPPNRSR
RRRAEENPEPQPSSPHSNSSTRSLPHPPPRQLQSSSALHHNQAHLPPPHFFSSNRPVGSQ
RRGMASGGAVRDVGSPAELEAAVAGARAVAVHFWASWCEASKQMDEVFAHLAVDFPHAAF
LRVEAEEQPEISEAYGVTAVPYFVFCKEGKIVDTLEGVNPASLANKVAKVAGPASVAESA
VPASLGVAAGPAVLENIQKMAQQNGSSAAESTNSGSTQDALNKRLEQLVNSHPVFLFMKG
TPEQPRCGFSRKVVNILKQEGVEFGSFDILTDNDVREGMKKFSNWPTFPQLYCKGELLGG
CDIVIAMHDSGELKDVFEEHNIPLKPQGSKNEEAGQPESATEKGAAVAEPMGLTDAQKSR
LESLINSSPVMVFIKGTPEEPKCGFSGKLVHILKQENIPFSSFDILSDDEVRQGLKVLSN
WPSYPQLYIKGELVGGSDIVMEMHKSGELKKVLSEKGVIPKESLEDRLKSLVSSAPVMLF
MKGTPDAPRCGFSSKVVNALK-KEGVSFGSFDILSDEE---VRQGLKTYSN---------
-----------WPTFPQLYYKSELIGGCDIVLEMEKSGELKSTLSE--------------
------------------------------------------------------------
------------------------------------------------------
>OsGRX22
------------------------------------------------------------
------------------------------------------------------------
------------------------------------------------------------
------------------------------------------------------------
------------------------------------------------------------
------------------------------------------------------------
------MAAVREVGSKAELEAAAGGARAAAVHFWAAWCEASKQMDEVFAHLAVDFSHAVF
LRVEAEEQPEISEAYGVTAVPYFVFLKEGKTVDTLEGANPASLANKVAKLAGPASVAESA
VPASLGVAAGPAVLEKVQEMAQQNGASATS-----SAEDALNKRLEQLVNSHPVFLFMKG
TPEQPRCGFSRKVVDVLKQEGVEFGSFDILTDNDVREGMKKFSNWPTFPQLYCKGELLGG
CDIVIAMHESGELKDVFKEHNIPLQPQGSKNEEAVKAKPDTEKSGAVSEPALLTAAQKER
LESLVNFSTVMAFIKGTPEEPKCGFSGKLVHILKQEKIPFSSFDILTDDEVRQGLKLLSN
WPSYPQLYINGELVGGSDIVMEMHKSGELKKVLSEKGIVAKESLEDRLKALISSAPVMLF
MKGTPDAPRCGFSSKVVNALK-QAGVSFGAFDILSDEE---VRQGLKTYSN---------
-----------WPTFPQLYYKSELIGGCDIVLELEKSGELKSTLSE--------------
------------------------------------------------------------
------------------------------------------------------
>GRMZM2G076796
------------------------------------------------------------
------------------------------------------------------------
------------------------------------------------------------
------------------------------------------------------------
------------------------------------------------------------
------------------------------------------------------------
------------------------------------------------------------
------------------------------------------------------------
------------------------------------------------------------
---------MAKRGHILKQEGVKFGSFDILTDNDVREGMKKFSNWPTVPQLYCKGELLGG
CGIVIAMHDSGELKDVFEEHNIPLKPQGSKNEEAGQPESATEKGGAVVEPIGLTDAQKAR
LESLINSSPVMVFIKGTPEEPRCGFSGKLVHILKQENIPVSSFDILSDDEVRQGLKVLSN
WPSYPQLYIKGELVGGSDIVMEMHKSGELKKVLSEKGVIPKESLEDRLKSLVSSAPVMLF
MKGTPDAPRCGFSSKVVNALK-KEGVSFGSFDILSDEE---VRQGLKTYSN---------
-----------WPTFPQLYYKSELIGGCDIVLEMEKSGELKSTLSE--------------
------------------------------------------------------------
------------------------------------------------------
>GRMZM2G052402
------------------------------------------------------------
------------------------------------------------------------
------------------------------------------------------------
------------------------------------------------------------
------------------------------------------------------------
------------------------------------------------------------
------------------------------------------------------------
------------------------------------------------------------
------------MSLEEAKLEMATLLQQQASKSLASARRDGVLEQRSVRDLMFGGADEEI
MVLRVELLAAQKGVNILKQEGVKFGSFDILTDNDVREGMKKFSNWPTVPQLYCKGELLGG
CDIVIAMHDSGELKDVFEEHNIPLKPQGSKNEEAGQPESATEKGGAVAEPIGLTDAQKAR
LESLINSSPVMVFIKGTPEEPRCGFSGKLVHILKQDNIPFSSFDILSDDEVRQGLKVLSN
WPSYPQLYIKGELVGGSDIVMEMHKSGELKKVLSEKGVIPKESLEDRLKSLVSSAPVMLL
MKGTPDAPRCGFSSKVVNALK-KEGVSFGSFDILSDEE---VRQGLKTYSN---------
-----------WPTFPQLYYKSELIGGCDIVLEMEKSGDLKSTLSE--------------
------------------------------------------------------------
------------------------------------------------------
>GRMZM5G820188
------------------------------------------------------------
------------------------------------------------------------
------------------------------------------------------------
------------------------------------------------------------
------------------------------------------------------------
------------------------------------------------------------
-------------MPPLAQSSLPRNPNQESDSALDESDGRKTRRPRGERGNKEEDEGVLD
TEELAIVNSTFRKAKGSRLPGIIEETRRSGESTTSTLESETWAMESLETELFDNVRASIQ
R-----SLGKPDKLLGRPVAASTPPKATANAPRVAETVMEEASLGTVAEPLLMARTQKNK
ATAHHLGLLKQKGVNILKQEGVKFGSFDILTDNDVREGMKKFSNWPTVPQLYCKGELLGG
CDIVIAMHDSGELKDVFEEHNIPLKPQGSKNEEAGQPESATEKGGAVAEPIGLTDAQKAR
LESLINYSPVMVFIKGTPEEPRCGFSGKLVHILKQENIPFSSFDILSDDEVRQGLKVLSN
WPSYPQLYIKGELVGGSDIVMEMHKSGELKKVLSEKGVIPKESLEDRLKSLVSSAPVMLL
MKGTPDAPRCGFSSKVVNALK-KKGVSFGSFDILSDEE---VRQGLKTYSN---------
-----------WPTFPQLYYKSELIVGMRIVLEMEKSGDLKSTLS---------------
------------------------------------------------------------
------------------------------------------------------
>GRMZM2G105720
------------------------------------------------------------
------------------------------------------------------------
------------------------------------------------------------
------------------------------------------------------------
------------------------------------------------------------
------------------------------------------------------------
------------------------------------------------------------
------------------------------------------------------------
------------------------------------------------------------
------------------------------------------------------------
------------------------------------------------------------
----------MVFIKGTPEEPRCGFSGKLVHILKQDNIPFSSFDILSDDEVRQGLKVLSN
WPSYPQLYIKGELVGGSDIVMEMHKSGELKKVLSEKGVIPKESLEDRLKSLVSSAPVMLF
MKGTPDAPRCGFSSKVVNVGD-RYP-----------------------------------
------------------------------------------------------------
------------------------------------------------------------
------------------------------------------------------
>GRMZM2G369485
------------------------------------------------------------
-------------------------------------------------------MLASA
TRAGTSSTTKPDHAAGAVHGAGAGAGGTPIVVTDGGQEVTVSQFVAQLGFSCVLTDEAAR
RRLDSIHQRLRLLEQQMETLEAEWRTVLPSPSALPPRCINARSASASHHAPSPAAPLHRA
PSPAAPESVADPPYARPGTVVPRLGSTTTSSSPHNCVVCPRRTPPPRPRLRRRERDPHGG
SEVRERDPHGVLVPVCVPVPIRARDAHGRGRVSGAGCGAQAGDGVYGEIATSPRRLPHRA
SARAKSGRLDSYTMPPLAQSSLPRNPNQESDSALDESDGRKTRRPRDERGNKEEDEGVLD
TEELAIVNSTFRKAQGSRLSGIIEETRRSGESTTSTLESETWAMESLETELFDNVGPLLP
QPPKGHSKCTSCCRDSNGGGLARDDGGATAGESNQREKGREGTNLAPEASREMARTQKNK
ATAHHLGLLKQKGVNILKQEGVKFGSFDILTDNDVREGMKKFSNWPTVPQLYCKGELLGG
CDIVIAMHDSGELKDVFEEHNIPLKPQGSKNEEAGQPESATEKGGAVAEPIGLTDAQKAR
LESLINSSPVMVFIKGTPEEPRCGFSGKLVHILKQENIPFSSFDILSDDEVRQGLKVLSN
WPSYPQLYIKGELVGGSDIVMEMHKSGELKKVLSEKGVIPKESLEDRLKSLVSSAPVMLL
MKGTPDAPRCGFSSKVVNALK-KEGVSFGSFDILSDEE---VRQGLKTYSN---------
-----------WPTFPQLYYKSELIGGCDIVLEMEKSGDLKSTLSE--------------
------------------------------------------------------------
------------------------------------------------------
>AtGRX18
------------------------------------------------------------
------------------------------------------------------------
------------------------------------------------------------
------------------------------------------------------------
------------------------------------------------------------
------------------------------------------------------------
-----MSGTVKDIVSKAELDNLRQSGAPVVLHFWASWCDASKQMDQVFSHLATDFPRAHF
FRVEAEEHPEISEAYSVAAVPYFVFFKDGKTVDTLEGADPSSLANKVGKVAGSSTSAEPA
APASLGLAAGPTILETVKENAKAS---LQDRAQPVSTADALKSRLEKLTNSHPVMLFMKG
IPEEPRCGFSRKVVDILKEVNVDFGSFDILSDNEVREGLKKFSNWPTFPQLYCNGELLGG
ADIAIAMHESGELKDAFKDLGITTVGSKESQDEAGKG------GGVSSGNTGLSETLRAR
LEGLVNSKPVMLFMKGRPEEPKCGFSGKVVEILNQEKIEFGSFDILLDDEVRQGLKVYSN
WSSYPQLYVKGELMGGSDIVLEMQKSGELKKVLTEKGITGEQSLEDRLKALINSSEVMLF
MKGSPDEPKCGFSSKVVKALR-GENVSFGSFDILTDEE---VRQGIKNFSN---------
-----------WPTFPQLYYKGELIGGCDIIMELSESGDLKATLSE--------------
------------------------------------------------------------
------------------------------------------------------
>AC226221.2_FGP011
------------------------------------------------------------
------------------------------------------------------------
------------------------------------------------------------
------------------------------------------------------------
------------------------------------------------------------
------------------------------------------------------------
------------------------------------------------------------
------------------------------------------------------------
------------------------------------------------------------
------------------------------------------------------------
------------------------------------------------------------
-----------------------------MAASAPAVRPLARAAIPIPLSARPRTARVSL
LPLAPLAPAQRLALGRTGQARLPARSRSVRCLAA-----LSPEMRETLDKVVGSSKVLLF
MKGTKDFPQCGFSHTVVQILR-SLDVPFETLDVLANEA---LRQGLKEYSS---------
-----------WPTFPQLYIDGEFFGGCDITVGKLLYVLSLHSQMLEPVRFTELTISWYW
DWPICFVCLHLITNTTTFGVPH--------------------------------------
------------------------------------------------------
>GRMZM2G013695
------------------------------------------------------------
------------------------------------------------------------
------------------------------------------------------------
------------------------------------------------------------
------------------------------------------------------------
------------------------------------------------------------
------------------------------------------------------------
------------------------------------------------------------
------------------------------------------------------------
------------------------------------------------------------
------------------------------------------------------------
-----------------------------MAASAPAVRPLARAAIPIPLSARPRTARVSL
LPLAPLAPAQRLALGRTGQARLPARSRSVRCLAA-----LSPEMRETLDKVVGSSKVLLF
MKGTKDFPQCGFSHTVVQILR-SLDVPFETLDVLANEA---LRQGLKEYSS---------
-----------WPTFPQLYIDGEFFGGCDITVEAYKSGELQETLEKAMCS----------
------------------------------------------------------------
------------------------------------------------------
>GRMZM2G022248
------------------------------------------------------------
------------------------------------------------------------
------------------------------------------------------------
------------------------------------------------------------
------------------------------------------------------------
------------------------------------------------------------
------------------------------------------------------------
------------------------------------------------------------
------------------------------------------------------------
------------------------------------------------------------
------------------------------------------------------------
-----------------------------MAASATAARPLAGTAVPLPLSTRTRPARVAL
LSLIPPAPAQRLALRRGAWLSPPERSRSVRCLAA-----MSPEMRATLDKVVGSSKVVLF
MKGTKDFPQCGFSHTVVQILR-SLDVPFETLDVLANEA---LRQGLKEYSS---------
-----------WPTFPQLYIDGEFFGGCDITVEAYKSGELQETLEKAMCS----------
------------------------------------------------------------
------------------------------------------------------
>OsGRX11
------------------------------------------------------------
------------------------------------------------------------
------------------------------------------------------------
------------------------------------------------------------
------------------------------------------------------------
------------------------------------------------------------
------------------------------------------------------------
------------------------------------------------------------
------------------------------------------------------------
------------------------------------------------------------
------------------------------------------------------------
-------------------------MAATAAASVAAISPLPGASLPRPVSAR--------
VPLLPRASPPTWRLSVGSARARSTRCLAAAGGGG-----LAPEMRATLDKVVGSHKVVLF
MKGTKDFPQCGFSHTVVQILR-SLDVPFETLDVLANEA---LRQGLKEYSS---------
-----------WPTFPQLYIDGEFFGGCDITVDAYKSGELQETLEKAMLS----------
------------------------------------------------------------
------------------------------------------------------
>AtGRX14
------------------------------------------------------------
------------------------------------------------------------
------------------------------------------------------------
------------------------------------------------------------
------------------------------------------------------------
------------------------------------------------------------
------------------------------------------------------------
------------------------------------------------------------
------------------------------------------------------------
------------------------------------------------------------
------------------------------------------------------------
----------------------------MALRSVKTPTLITSVAVVSSSVTNKPHSIRFS
LKPTSALVVHNHQLSFYGSNLKLKPTKFRCSASA-----LTPQLKDTLEKLVNSEKVVLF
MKGTRDFPMCGFSNTVVQILK-NLNVPFEDVNILENEM---LRQGLKEYSN---------
-----------WPTFPQLYIGGEFFGGCDITLEAFKTGELQEEVEKAMCS----------
------------------------------------------------------------
------------------------------------------------------
>OsGRX5
------------------------------------------------------------
------------------------------------------------------------
------------------------------------------------------------
------------------------------------------------------------
------------------------------------------------------------
------------------------------------------------------------
------------------------------------------------------------
------------------------------------------------------------
------------------------------------------------------------
------------------------------------------------------------
------------------------------------------------------------
-----------------------MARLMSSALIRG--LVRSSCSPTVAAVAQPTIHQFRN
YSSGLGGDSTATGDSSSTRVAADPDTHQDFQPTTKS---SNMSFDDIVSQDIKENPVLIY
MKGYPDAPRCGFSALAVRVLK-QYDVPISARDILGDLK---LKESVKAHTN---------
-----------WPTFPQIFIKGEFVGGSDIILDMHQKGQLKDVLGDIAQKREQNESS---
------------------------------------------------------------
------------------------------------------------------
>OsGRX1
------------------------------------------------------------
------------------------------------------------------------
------------------------------------------------------------
------------------------------------------------------------
------------------------------------------------------------
------------------------------------------------------------
------------------------------------------------------------
------------------------------------------------------------
------------------------------------------------------------
------------------------------------------------------------
------------------------------------------------------------
-----------------------MARLVSTALMRG--LVRSSRAPRVAAVSQPAIQQFRN
YSPGLGGDSRGSGDSSSTRVAADPDTHQDFQPTSKS---SNMSFDDIVAQDIKENPVLIY
MKGFPESPMCGFSALAVKVLK-LYDVPISARDILGDLK---LKECVKAHTN---------
-----------WPTFPQIFIKGEFVGGSDIILDMHQKGQLKDVLGDIAQKHEQKESS---
------------------------------------------------------------
------------------------------------------------------
>GRMZM2G080722
------------------------------------------------------------
------------------------------------------------------------
------------------------------------------------------------
------------------------------------------------------------
------------------------------------------------------------
------------------------------------------------------------
------------------------------------------------------------
------------------------------------------------------------
------------------------------------------------------------
------------------------------------------------------------
------------------------------------------------------------
-----------------------MARSLSTALVRG--LMRSSRASTSAAVSRPAIQQFMN
YSSGLSGTPNANGDSVTTRVAADHDTHQDFQPTSKS---SDMSFSDIVAQDVKEHPVVIY
MKGYPDAPRCGFSALAVKVLQ-QYGVPISARDILSDLK---LKESVKAYSN---------
-----------WPTFPQIFIKGEFVGGSDIILTMHQKGELKELLGDIAQKAEQSGSS---
------------------------------------------------------------
------------------------------------------------------
>GRMZM5G880300_P02
------------------------------------------------------------
------------------------------------------------------------
------------------------------------------------------------
------------------------------------------------------------
------------------------------------------------------------
------------------------------------------------------------
------------------------------------------------------------
------------------------------------------------------------
------------------------------------------------------------
------------------------------------------------------------
------------------------------------------------------------
--------------------MGTMKRLVSTALAARGLLRSHGLPTTTSVMYQPAFQQFMN
YSSPHGGDPNANTNSTTTRIAADPDTHQDFEPKSRI---SDMTLHDAIAQDIKENPVLIY
MKGFPESPMCGFSALAVKVFQ-QYGVPVCGRDILGDLK---LKECVKAHTN---------
-----------WPTFPQIFIKGEFVGGSDIILSLHQKGELKDLLGDIAQRDEQKVHAHDS
------------------------------------------------------------
------------------------------------------------------
>AC208327.4_FGP002
------------------------------------------------------------
------------------------------------------------------------
------------------------------------------------------------
------------------------------------------------------------
------------------------------------------------------------
------------------------------------------------------------
------------------------------------------------------------
------------------------------------------------------------
------------------------------------------------------------
------------------------------------------------------------
-----------------------------------MFSMQISFIRRSLPPHVLKIWRDIT
TPVQGELPQPPNAFGGQGMVPSLFTLHCLKLEKKIQSWLPEKVSSVEQVMYRPAFQQFMN
YSSPHGGDPNANMNSTATRIAADLDTHQDFEPKSRS---SDMPLHAAITQDIKENPVLIY
MKGFPESPMCGFSALAVKVFQ-QYGVPTCGRDILGDLK---LKESVKAHTQ---------
------------------------------------------------------------
------------------------------------------------------------
------------------------------------------------------
>GRMZM2G085806_P02
------------------------------------------------------------
------------------------------------------------------------
------------------------------------------------------------
------------------------------------------------------------
------------------------------------------------------------
-------------------------------------MSAEKKNELKKRRESRKKGNVMH
HEYSEVCNIPANKDNNNHQNNEIEDVDDDSYQLHKNNSFEDLIGIEDPKFTPELVWSSTD
AEAPHGSLCSSEGMAIPKLSPTPFVPNPSQTEDVEKDSMTESPRRQRHKRHVSSGQRQTL
VSRQNQKFHLAIGTNFATATRDRVMENDVDNEIDHQTVSEIDNNESTGLCPFPHTESNNM
TEGADIGMQHQAAPTITTNDDVEDVLFTEDDDEAVLFEDDEDEGYLFAGQDGESGEDIDI
DETQDAFTVIPDIPDPYDKVYSIIPEETYLLNTVADCDYCKAKKFQYEPPGFCCRNGQID
LAPFETPSQHRRLWECADADARHFYDNIRFFNGHFSFTSLYCCLDNMTTNMDRGIYTFRA
HGMMYHNKNNVQYANLVYKEVLTSGRSEDMEGHHDS---RFTLQPMLLEMDIKENPVLIY
MKGFPESPMCGFSALAVKVFQ-QYGVPICGRDILGDLK---LKESVKAHTQ---------
------------------------------------------------------------
------------------------------------------------------------
------------------------------------------------------
>AtGRX12
------------------------------------------------------------
------------------------------------------------------------
------------------------------------------------------------
------------------------------------------------------------
------------------------------------------------------------
------------------------------------------------------------
------------------------------------------------------------
------------------------------------------------------------
------------------------------------------------------------
------------------------------------------------------------
------------------------------------------------------------
---------------------------------------MAASLSSRLIKGIANLKAVRS
SRLTSASVYQNGMMRFSSTVPSDSDTHDDFKPTQKVPPDSTDSLKDIVENDVKDNPVMIY
MKGVPESPQCGFSSLAVRVLQ-QYNVPISSRNILEDQE---LKNAVKSFSH---------
-----------WPTFPQIFIKGEFIGGSDIILNMHKEGELEQKLKDVSGNQD--------
------------------------------------------------------------
------------------------------------------------------
>GRMZM2G052796
------------------------------------------------------------
------------------------------------------------------------
------------------------------------------------------------
------------------------------------------------------------
------------------------------------------------------------
------------------------------------------------------------
------------------------------------------------------------
------------------------------------------------------------
------------------------------------------------------------
------------------------------------------------------------
------------------------------------------------------------
------------------------------------------------------------
--------------------------------------------MDRVTKLASQRAVVIF
STSS-----CCMCHTVTRLFR-ELGVN--PTVVELDEDP-RGKEMEKALARLLGR-----
-----------NPAVPAVFIGGRLVGSTDKVMSLHLSGNLVPLLRNAGALWV--------
------------------------------------------------------------
------------------------------------------------------
>GRMZM2G413315
------------------------------------------------------------
------------------------------------------------------------
------------------------------------------------------------
------------------------------------------------------------
------------------------------------------------------------
------------------------------------------------------------
------------------------------------------------------------
------------------------------------------------------------
------------------------------------------------------------
------------------------------------------------------------
------------------------------------------------------------
------------------------------------------------------------
--------------------------------------------MDRVTKLASQRAVVIF
SASS-----CCMCHTVTRLFR-ELGVN--PTVVELDEDPSWGKEMEKALARLLGR-----
-----------SPAVPAVFIGGRLVGSTDKVMSLHLSGNLDTMLRNAGALWV--------
------------------------------------------------------------
------------------------------------------------------
>OsGRX4
------------------------------------------------------------
------------------------------------------------------------
------------------------------------------------------------
------------------------------------------------------------
------------------------------------------------------------
------------------------------------------------------------
------------------------------------------------------------
------------------------------------------------------------
------------------------------------------------------------
------------------------------------------------------------
------------------------------------------------------------
------------------------------------------------------------
--------------------------------------------MDRVNRLAAQRAVVIF
SMSS-----CCMCHTVTRLFC-ELGVN--PTVVELDEDP-RGKEMEKALARLLGR-----
-----------SPAVPAVFIGGRLVGSTDKVMSLHLSGNLVPLLRNAGALWV--------
------------------------------------------------------------
------------------------------------------------------
>GRMZM2G110286
------------------------------------------------------------
------------------------------------------------------------
------------------------------------------------------------
------------------------------------------------------------
------------------------------------------------------------
------------------------------------------------------------
------------------------------------------------------------
------------------------------------------------------------
------------------------------------------------------------
------------------------------------------------------------
------------------------------------------------------------
------------------------------------------------------------
--------------------------------------------MEHVARLASQRAVVIF
STSS-----CCMCHTVTQLFR-ELGVN--TMVVELDKDP-RGNEMEKGLARLLGR-----
-----------SAGVPAVFIGGRLVGSTDKVMSLHLSGNLVPLLRNAGALWV--------
------------------------------------------------------------
------------------------------------------------------
>OsGRX15
------------------------------------------------------------
------------------------------------------------------------
------------------------------------------------------------
------------------------------------------------------------
------------------------------------------------------------
------------------------------------------------------------
------------------------------------------------------------
------------------------------------------------------------
------------------------------------------------------------
------------------------------------------------------------
------------------------------------------------------------
------------------------------------------------------------
--------------------------------------------MDRVTRLASQKAVVVF
SKSS-----CGMSHAVTRLLR-ELGVD--ARVVELDEEP-AGADMENALAGMLLAGTAAN
GG-----GRGRGVVVPTVFIGGRLVGSTDRVMSLHVAGGLVPLLRDAGALWV--------
------------------------------------------------------------
------------------------------------------------------
>GRMZM5G892308
------------------------------------------------------------
------------------------------------------------------------
------------------------------------------------------------
------------------------------------------------------------
------------------------------------------------------------
------------------------------------------------------------
------------------------------------------------------------
------------------------------------------------------------
------------------------------------------------------------
------------------------------------------------------------
------------------------------------------------------------
------------------------------------------------------------
------------------------------------------------MKIASERAVVVF
TLSS-----CCMCHTVTRLMA-DLGVN--ALVHELDSDPRG-KDMERALLKMLGGRG---
------------PAVPAVFIGGKLVGGTNRVMSLHLAGELVPMLKSAGALWL--------
------------------------------------------------------------
------------------------------------------------------
>GRMZM2G457898
------------------------------------------------------------
------------------------------------------------------------
------------------------------------------------------------
------------------------------------------------------------
------------------------------------------------------------
------------------------------------------------------------
------------------------------------------------------------
------------------------------------------------------------
------------------------------------------------------------
------------------------------------------------------------
------------------------------------------------------------
------------------------------------------------------------
--------------------------------------------MDRVMQLVSERAVVVF
TLSS-----CCMCHTVTQLMA-DLSVN--ALVHELDSDPRG-KDMERALLKMLGGRA---
------------PAVPAVFIGGKLVGGTNNVMSLHLGGELVPMLMNAGALWV--------
------------------------------------------------------------
------------------------------------------------------
>GRMZM2G469994
------------------------------------------------------------
------------------------------------------------------------
------------------------------------------------------------
------------------------------------------------------------
------------------------------------------------------------
------------------------------------------------------------
------------------------------------------------------------
------------------------------------------------------------
------------------------------------------------------------
------------------------------------------------------------
------------------------------------------------------------
------------------------------------------------------------
--------------------------------------------MDRVMQLVSERAVVVF
TLSS-----CCMCHTVTQLMA-DLSVN--ALVHELDSDPRG-KDMERALLKMLGGRA---
------------PAVPAVFIGGKLVGGTNNVMSLHLGGELVPMLMNAGALWV--------
------------------------------------------------------------
------------------------------------------------------
>OsGRX28
------------------------------------------------------------
------------------------------------------------------------
------------------------------------------------------------
------------------------------------------------------------
------------------------------------------------------------
------------------------------------------------------------
------------------------------------------------------------
------------------------------------------------------------
------------------------------------------------------------
------------------------------------------------------------
------------------------------------------------------------
------------------------------------------------------------
--------------------------------------------MDRVMKLASERAVVIF
TLSS-----CCMCHTVTRLFC-DLGVN--ALVHELDQDPRG-KEMERALLKLLG-RG---
------------PPVPVVFIGGKLVGGTNKIMSLHLGGELIPMLKNAGALWL--------
------------------------------------------------------------
------------------------------------------------------
>OsGRX23
------------------------------------------------------------
------------------------------------------------------------
------------------------------------------------------------
------------------------------------------------------------
------------------------------------------------------------
------------------------------------------------------------
------------------------------------------------------------
------------------------------------------------------------
------------------------------------------------------------
------------------------------------------------------------
------------------------------------------------------------
------------------------------------------------------------
--------------------------------------------MERVAKLASERAVVVF
TASN-----CGMCHAVTSLLVGELGVN--AAVHELDKDPRG-RDMERELARRLNGGG---
---------GGGRALPAVFVGGNLVGGANRVMSLHLAGELVPMLKNAGALWL--------
------------------------------------------------------------
------------------------------------------------------
>GRMZM2G371063
------------------------------------------------------------
------------------------------------------------------------
------------------------------------------------------------
------------------------------------------------------------
------------------------------------------------------------
------------------------------------------------------------
------------------------------------------------------------
------------------------------------------------------------
------------------------------------------------------------
------------------------------------------------------------
------------------------------------------------------------
------------------------------------------------------------
--------------------------------------------MDRVAKLASERAVVVF
TASN-----CSMGDVVTSLLS-SLGVS--AAVHELDSDPRG-QEMERELARRLGGGS-A-
-------AERGTTALPAVFVGGSLVGGTNRVMALHLAGELVPMLKSAGALWL--------
------------------------------------------------------------
------------------------------------------------------
>GRMZM5G860607
------------------------------------------------------------
------------------------------------------------------------
------------------------------------------------------------
------------------------------------------------------------
------------------------------------------------------------
------------------------------------------------------------
------------------------------------------------------------
------------------------------------------------------------
------------------------------------------------------------
------------------------------------------------------------
------------------------------------------------------------
------------------------------------------------------------
--------------------------------------------MDHVARLASERAVVVF
TASN-----CSMGDVVTSLLS-SLGVN--AAVHDLDRDPRG-MEMERELARRLGGGGGR-
-------GTTTTPTVPAVFVGGDLVGGTNRVMALHLSGELVPMLRKAGALWL--------
------------------------------------------------------------
------------------------------------------------------
>OsGRX24
------------------------------------------------------------
------------------------------------------------------------
------------------------------------------------------------
------------------------------------------------------------
------------------------------------------------------------
------------------------------------------------------------
------------------------------------------------------------
------------------------------------------------------------
------------------------------------------------------------
------------------------------------------------------------
------------------------------------------------------------
------------------------------------------------------------
-------------------------------------------MAEMVARLASERAVVVF
TKSG-----CCMCTAVTTLLG-ELAVS--AAVHELDRDPLG-KEMEKELARRLYGSS---
--------GRGGPAVPAVFIGGSLVGGTSKVMAMHLKGELVPLLKSAGALWL--------
------------------------------------------------------------
------------------------------------------------------
>OsGRX25
------------------------------------------------------------
------------------------------------------------------------
------------------------------------------------------------
------------------------------------------------------------
------------------------------------------------------------
------------------------------------------------------------
------------------------------------------------------------
------------------------------------------------------------
------------------------------------------------------------
------------------------------------------------------------
------------------------------------------------------------
------------------------------------------------------------
-------------------------------------------MAEMVARLASERAVVVF
TKSG-----CCMCTAVTTLLG-ELAVS--AAVHELDREPLG-KEMERELARRLYGSG---
--------GRGGPAVPAVFIGGSLVGGTSKVMTVHLKGELVPMLKSAGALWL--------
------------------------------------------------------------
------------------------------------------------------
>OsGRX26
------------------------------------------------------------
------------------------------------------------------------
------------------------------------------------------------
------------------------------------------------------------
------------------------------------------------------------
------------------------------------------------------------
------------------------------------------------------------
------------------------------------------------------------
------------------------------------------------------------
------------------------------------------------------------
------------------------------------------------------------
------------------------------------------------------------
-------------------------------------------MAEMVARLASERAVVVF
TKSG-----CCMCTAVTTLLG-ELAVS--AAVHELDREPLG-KEMERELARRLYGSG---
--------GRGGPAVPAVFIGGSLVGSTSKVMAMHLKGELVPMLKNAGALWL--------
------------------------------------------------------------
------------------------------------------------------
>GRMZM2G403680
------------------------------------------------------------
------------------------------------------------------------
------------------------------------------------------------
------------------------------------------------------------
------------------------------------------------------------
------------------------------------------------------------
------------------------------------------------------------
------------------------------------------------------------
------------------------------------------------------------
------------------------------------------------------------
------------------------------------------------------------
------------------------------------------------------------
------------------------------------MAMEASAADGGVARLASQRAVVIF
GTSN-----CCMCHAVKTLFS-ELGVG--WALHELDTDPGG-KDMEKALARMVGRSP---
-------------PVPAVFIGGKLVGPTDQVMALHLRGKLVPLLREAGALWL--------
------------------------------------------------------------
------------------------------------------------------
>OsGRX7
------------------------------------------------------------
------------------------------------------------------------
------------------------------------------------------------
------------------------------------------------------------
------------------------------------------------------------
------------------------------------------------------------
------------------------------------------------------------
------------------------------------------------------------
------------------------------------------------------------
------------------------------------------------------------
------------------------------------------------------------
------------------------------------------------------------
-------------------------------------------MAERVARLSSQRAVVIF
GASN-----CFMCHVVKTLFS-ELGVS--WAVHEVDKDPNG-KDVERALAGMVGRTP---
-------------PVPAVFIGGKLVGPTDQVMSLHLAGKLVPLLREAGALWLRDTKYSYI
LPANQLINYRSIN-----------------------------------------------
------------------------------------------------------
>GRMZM2G337706
------------------------------------------------------------
------------------------------------------------------------
------------------------------------------------------------
------------------------------------------------------------
------------------------------------------------------------
------------------------------------------------------------
------------------------------------------------------------
------------------------------------------------------------
------------------------------------------------------------
------------------------------------------------------------
------------------------------------------------------------
------------------------------------------------------------
-------------------------------------------MAERVSRLSTEKAVVIF
TTSQ-----CPMCHTVSSLFS-ELGVC--AAVHELDKDPRG-RDMERDLARRLGRAP---
-------------PVPAVFIGGRLVGSTDKIMSLHLAGKLVPMLKGAGAIWL--------
------------------------------------------------------------
------------------------------------------------------
>GRMZM2G303536
------------------------------------------------------------
------------------------------------------------------------
------------------------------------------------------------
------------------------------------------------------------
------------------------------------------------------------
------------------------------------------------------------
------------------------------------------------------------
------------------------------------------------------------
------------------------------------------------------------
------------------------------------------------------------
------------------------------------------------------------
------------------------------------------------------------
-------------------------------------------MAKRVSRLS-KKAVVIF
TTSQ-----CPMCHTVWSLFQ-ELGVC--AAVHELDKDPRG-PEMERELARRLGRAPS--
-------------VVPAVFISGKLVGSTDKIMSLHLDGKLVPMLKGSGWDIWL-------
------------------------------------------------------------
------------------------------------------------------
>OsGRX29
------------------------------------------------------------
------------------------------------------------------------
------------------------------------------------------------
------------------------------------------------------------
------------------------------------------------------------
------------------------------------------------------------
------------------------------------------------------------
------------------------------------------------------------
------------------------------------------------------------
------------------------------------------------------------
------------------------------------------------------------
------------------------------------------------------------
--------------------------------------------MERVAKLSTEKAVVIF
TASN-----CPMCHTVVSLFS-DLGVG--AAVHELDRDPLHGRDMERDLARRLGRSP---
-------------PVPAVFIAGKLVGSTDRVMSLHLAGKLVPMLKAAGAIWL--------
------------------------------------------------------------
------------------------------------------------------
>AtGRX13
------------------------------------------------------------
------------------------------------------------------------
------------------------------------------------------------
------------------------------------------------------------
------------------------------------------------------------
------------------------------------------------------------
------------------------------------------------------------
------------------------------------------------------------
------------------------------------------------------------
------------------------------------------------------------
------------------------------------------------------------
------------------------------------------------------------
--------------------------------------------MDVVARLASQRAVVIF
SKST-----CCMSHAIKRLFY-EQGVS--PAIVEIDQDMYG-KDIEWALARLG-------
----------CSPTVPAVFVGGKFVGTANTVMTLHLNGSLKILLKEAGALWL--------
------------------------------------------------------------
------------------------------------------------------
>OsGRX8
------------------------------------------------------------
------------------------------------------------------------
------------------------------------------------------------
------------------------------------------------------------
------------------------------------------------------------
------------------------------------------------------------
------------------------------------------------------------
------------------------------------------------------------
------------------------------------------------------------
------------------------------------------------------------
------------------------------------------------------------
------------------------------------------------------------
-----------------MQYGAAAEQAWYMPAAAP--APMVESAVARVERLASESAVVVF
SVSS-----CCMCHAVKRLFC-GMGVH--PTVHELDLDPRG-RELERALARLVGYGGP--
-------AAASPPVVPVVFIGGKLVGAMDRVMAAHINGSLVPLLKEAGALWL--------
------------------------------------------------------------
------------------------------------------------------
>GRMZM2G470756
------------------------------------------------------------
------------------------------------------------------------
------------------------------------------------------------
------------------------------------------------------------
------------------------------------------------------------
------------------------------------------------------------
------------------------------------------------------------
------------------------------------------------------------
------------------------------------------------------------
------------------------------------------------------------
------------------------------------------------------------
------------------------------------------------------------
------------------MQYAAAEQAWYMPATT---TMMAESAVARVERLASESAVVVF
SVSS-----CCMCHAVKRLFC-GMGVH--PTVHELDLDPRG-RELEHALARLIGYG----
--------PAGAPVVPVVFIGGKLVGAMDRVMAAHINGSLVPLLKEAGALWL--------
------------------------------------------------------------
------------------------------------------------------
>OsGRX13
------------------------------------------------------------
------------------------------------------------------------
------------------------------------------------------------
------------------------------------------------------------
------------------------------------------------------------
------------------------------------------------------------
------------------------------------------------------------
------------------------------------------------------------
------------------------------------------------------------
------------------------------------------------------------
------------------------------------------------------------
------------------------------------------------------------
----------------MQYGAAAAEQAWYMPAAAMVVAAAAETAAERVERLASESAVVVF
SVSS-----CCMCHAVKRLFC-GMGVH--PAVHELDLDPRG-RDLERALARLVGAG----
--------GAAAAAVPVVFIGGKLVGAMDRVMAAHINGSLVPLLKEAGALWL--------
------------------------------------------------------------
------------------------------------------------------
>GRMZM2G480903
------------------------------------------------------------
------------------------------------------------------------
------------------------------------------------------------
------------------------------------------------------------
------------------------------------------------------------
------------------------------------------------------------
------------------------------------------------------------
------------------------------------------------------------
------------------------------------------------------------
------------------------------------------------------------
------------------------------------------------------------
------------------------------------------------------------
----------------MQYGAAAAEQAWSYMPVVAP-SSAVETAAERVERLASESAVVVF
SVST-----CCMCHAVKRLFC-GMGVH--PTVHELDHDPRG-RELERALACLLGASGA--
-------SAAGAPVVPVVFIGGRLVGAMDRVMAAHINGTLVPLLKDAGALWL--------
------------------------------------------------------------
------------------------------------------------------
>AtGRX11
------------------------------------------------------------
------------------------------------------------------------
------------------------------------------------------------
------------------------------------------------------------
------------------------------------------------------------
------------------------------------------------------------
------------------------------------------------------------
------------------------------------------------------------
------------------------------------------------------------
------------------------------------------------------------
------------------------------------------------------------
------------------------------------------------------------
--------------MQYQTESWG--SYKMSSLGFGGLGMVADTGLLRIESLASESAVVIF
SVST-----CCMCHAVKGLFR-GMGVS--PAVHELDLHPYG-GDIQRALIRLLGCS----
-------GSSSPGSLPVVFIGGKLVGAMDRVMASHINGSLVPLLKDAGALWL--------
------------------------------------------------------------
------------------------------------------------------
>AtGRX27
------------------------------------------------------------
------------------------------------------------------------
------------------------------------------------------------
------------------------------------------------------------
------------------------------------------------------------
------------------------------------------------------------
------------------------------------------------------------
------------------------------------------------------------
------------------------------------------------------------
------------------------------------------------------------
------------------------------------------------------------
------------------------------------------------------------
--------------MQYKTETRGSLSYNNNSKVMNNMNVFPSETLAKIESMAAENAVVIF
SVST-----CCMCHAIKRLFR-GMGVS--PAVHELDLLPYG-VEIHRALLRLLGCSSG--
-------GATSPGALPVVFIGGKMVGAMERVMASHINGSLVPLLKDAGALWL--------
------------------------------------------------------------
------------------------------------------------------
>AtGRX23
------------------------------------------------------------
------------------------------------------------------------
------------------------------------------------------------
------------------------------------------------------------
------------------------------------------------------------
------------------------------------------------------------
------------------------------------------------------------
------------------------------------------------------------
------------------------------------------------------------
------------------------------------------------------------
------------------------------------------------------------
------------------------------------------------------------
--------------------------------------------MENLQKMISEKSVVIF
SKNS-----CCMSHTIKTLFL-DLGVN--PTIYELDEISRG-KEIEHALAQLG-------
----------CSPTVPVVFIGGQLVGGANQVMSLHLNRSLVPMLKRAGALWL--------
------------------------------------------------------------
------------------------------------------------------
>AtGRX22
------------------------------------------------------------
------------------------------------------------------------
------------------------------------------------------------
------------------------------------------------------------
------------------------------------------------------------
------------------------------------------------------------
------------------------------------------------------------
------------------------------------------------------------
------------------------------------------------------------
------------------------------------------------------------
------------------------------------------------------------
------------------------------------------------------------
--------------------------------------------MENLQKMISEKSVVIF
SKNS-----CCMSHTIKTLFL-DFGVN--PTIYELDEINIG-REIEQALAQLG-------
----------CSPTVPVVFIGGQLVGGANQVMSLHLNRSLVPMLKRAGALWL--------
------------------------------------------------------------
------------------------------------------------------
>AtGRX21
------------------------------------------------------------
------------------------------------------------------------
------------------------------------------------------------
------------------------------------------------------------
------------------------------------------------------------
------------------------------------------------------------
------------------------------------------------------------
------------------------------------------------------------
------------------------------------------------------------
------------------------------------------------------------
------------------------------------------------------------
------------------------------------------------------------
--------------------------------------------MDKLQKMISEKSVVIF
SKNS-----CCMSHTIKTLFI-DFGVN--PTIYELDEINRG-KEIEQALAQLG-------
----------CSPTVPVVFIGGQLVGGANQVMSLHLNRSLVPMLKRVGALWL--------
------------------------------------------------------------
------------------------------------------------------
>AtGRX20
------------------------------------------------------------
------------------------------------------------------------
------------------------------------------------------------
------------------------------------------------------------
------------------------------------------------------------
------------------------------------------------------------
------------------------------------------------------------
------------------------------------------------------------
------------------------------------------------------------
------------------------------------------------------------
------------------------------------------------------------
------------------------------------------------------------
--------------------------------------------MEKLQKMTSEKSLVIF
SKNS-----CCMSHTIKTLFL-DLGVN--PTIYELDEINRG-KEIEQALAQLG-------
----------CSPTVPVVFIGGQLVGGANQVMSLHLNRSLIPMLKRVGALWL--------
------------------------------------------------------------
------------------------------------------------------
>AtGRX19
------------------------------------------------------------
------------------------------------------------------------
------------------------------------------------------------
------------------------------------------------------------
------------------------------------------------------------
------------------------------------------------------------
------------------------------------------------------------
------------------------------------------------------------
------------------------------------------------------------
------------------------------------------------------------
------------------------------------------------------------
------------------------------------------------------------
--------------------------------------------MEKIQKMISEKSVVIF
SNNS-----CCMSHTIKTLFL-DLGVN--PTIYELDEINRG-KEIEYALAQLG-------
----------CSPTVPVVFIGGQLVGGANQVMSLHLNRSLIPMLKRFGALWL--------
------------------------------------------------------------
------------------------------------------------------
>AtGRX28
------------------------------------------------------------
------------------------------------------------------------
------------------------------------------------------------
------------------------------------------------------------
------------------------------------------------------------
------------------------------------------------------------
------------------------------------------------------------
------------------------------------------------------------
------------------------------------------------------------
------------------------------------------------------------
------------------------------------------------------------
------------------------------------------------------------
--------------------------------------------MDMITKMVMERPVVIY
SKSS-----CCMSHTIKTLLC-DFGAN--PAVYELDEISRG-REIEQALLRLG-------
----------CSPAVPGVFIGGELVGGANEVMSLHLNGSLIPMLKRAGALWV--------
------------------------------------------------------------
------------------------------------------------------
>AtGRX1
------------------------------------------------------------
------------------------------------------------------------
------------------------------------------------------------
------------------------------------------------------------
------------------------------------------------------------
------------------------------------------------------------
------------------------------------------------------------
------------------------------------------------------------
------------------------------------------------------------
------------------------------------------------------------
------------------------------------------------------------
------------------------------------------------------------
--------------------------------------------MEKISNLLEDKPVVIF
SKTS-----CCMSHSIKSLIS-GYGAN--STVYELDEMSNG-PEIERALVELG-------
----------CKPTVPAVFIGQELVGGANQLMSLQVRNQLASLLRRAGAIWI--------
------------------------------------------------------------
------------------------------------------------------
>AtGRX15
------------------------------------------------------------
------------------------------------------------------------
------------------------------------------------------------
------------------------------------------------------------
------------------------------------------------------------
------------------------------------------------------------
------------------------------------------------------------
------------------------------------------------------------
------------------------------------------------------------
------------------------------------------------------------
------------------------------------------------------------
------------------------------------------------------------
--------------------------------------------MESVRSLVEDKPVVIF
SKSS-----CCMSHSIQTLIS-GFGAK--MTVYELDQFSNG-QEIEKALVQMG-------
----------CKPSVPAVFIGQQFIGGANQVMTLQVKNQLAAMLRRAGAIWV--------
------------------------------------------------------------
------------------------------------------------------
>AtGRX9
------------------------------------------------------------
------------------------------------------------------------
------------------------------------------------------------
------------------------------------------------------------
------------------------------------------------------------
------------------------------------------------------------
------------------------------------------------------------
------------------------------------------------------------
------------------------------------------------------------
------------------------------------------------------------
------------------------------------------------------------
------------------------------------------------------------
--------------------------------------------MERVRDLASEKAAVIF
TKSS-----CCMCHSIKTLFY-ELGAS--PAIHELDKDPQG-PDMERALFRVFG------
----------SNPAVPAVFVGGRYVGSAKDVISFHVDGSLKQMLKASNAIWL--------
------------------------------------------------------------
------------------------------------------------------
>AtGRX16
------------------------------------------------------------
------------------------------------------------------------
------------------------------------------------------------
------------------------------------------------------------
------------------------------------------------------------
------------------------------------------------------------
------------------------------------------------------------
------------------------------------------------------------
------------------------------------------------------------
------------------------------------------------------------
------------------------------------------------------------
------------------------------------------------------------
--------------------------------------------MERIRDLSSKKAAVIF
TKSS-----CCMCHSIKTLFY-ELGAS--PAIHELDKDPEG-REMERALRALGS------
----------SNPAVPAVFVGGRYIGSAKDIISFHVDGSLKQMLKDAKAIWL--------
------------------------------------------------------------
------------------------------------------------------
>AtGRX10
------------------------------------------------------------
------------------------------------------------------------
------------------------------------------------------------
------------------------------------------------------------
------------------------------------------------------------
------------------------------------------------------------
------------------------------------------------------------
------------------------------------------------------------
------------------------------------------------------------
------------------------------------------------------------
------------------------------------------------------------
------------------------------------------------------------
--------------------------------------------MDKVMRMSSEKGVVIF
TKSS-----CCLCYAVQILFR-DLRVQ--PTIHEIDNDPDC-REIEKALLRLG-------
----------CSTAVPAVFVGGKLVGSTNEVMSLHLSGSLVPLIKPYQSILY--------
------------------------------------------------------------
------------------------------------------------------
>AtGRX17
------------------------------------------------------------
------------------------------------------------------------
------------------------------------------------------------
------------------------------------------------------------
------------------------------------------------------------
------------------------------------------------------------
------------------------------------------------------------
------------------------------------------------------------
------------------------------------------------------------
------------------------------------------------------------
------------------------------------------------------------
------------------------------------------------------------
--------------------------------------------MDKVMRMSSEKGVVIF
TKSS-----CCLCYAVQILFR-DLRVQ--PTIHEIDNDPDC-REIEKALVRLG-------
----------CANAVPAVFVSGKLVGSTNDVMSLHLSGSLVPLIKPYQSFHN--------
------------------------------------------------------------
------------------------------------------------------
>AtGRX7
------------------------------------------------------------
------------------------------------------------------------
------------------------------------------------------------
------------------------------------------------------------
------------------------------------------------------------
------------------------------------------------------------
------------------------------------------------------------
------------------------------------------------------------
------------------------------------------------------------
------------------------------------------------------------
------------------------------------------------------------
------------------------------------------------------------
--------------------------------------------MDKVVRMSSEKGVVIF
SKSS-----CCMSYAVQVLFQ-DLGVH--PTVHEIDKDPEC-REIEKALMRLG-------
----------CSTPVPAIFVGGKLIGSTNEVMSLHLSGSLVPLVKPFQANLC--------
------------------------------------------------------------
------------------------------------------------------
>AtGRX3
------------------------------------------------------------
------------------------------------------------------------
------------------------------------------------------------
------------------------------------------------------------
------------------------------------------------------------
------------------------------------------------------------
------------------------------------------------------------
------------------------------------------------------------
------------------------------------------------------------
------------------------------------------------------------
------------------------------------------------------------
------------------------------------------------------------
--------------------------------------------MDKVMRMSSEKGVVIF
TKSS-----CCLSYAVQVLFQ-DLGVN--PKIHEIDKDPEC-REIEKALMRLG-------
----------CSKPVPAVFIGGKLVGSTNEVMSMHLSSSLVPLVKPYLC-----------
------------------------------------------------------------
------------------------------------------------------
>OsGRX19
------------------------------------------------------------
------------------------------------------------------------
------------------------------------------------------------
------------------------------------------------------------
------------------------------------------------------------
------------------------------------------------------------
------------------------------------------------------------
------------------------------------------------------------
------------------------------------------------------------
------------------------------------------------------------
------------------------------------------------------------
----------------MSERVFAELATIHYQKSLPCRHSFDPPRTTPILHLYIIHLLLPP
LIAIVCLCYIAIVPFEEEEERMRMQVVETAAVEEEEAAAAMMSVYERVARMASGNAVVVF
SASG-----CCMCHVVKRLLL-GLGVG--PAVYELDQLAAAAD----IQAALSQLLPP--
----------GQPPVPVVFVGGRLLGGVEKVMACHINGTLVPLLKQAGALWL--------
------------------------------------------------------------
------------------------------------------------------
>GRMZM2G442791
------------------------------------------------------------
------------------------------------------------------------
------------------------------------------------------------
------------------------------------------------------------
------------------------------------------------------------
------------------------------------------------------------
------------------------------------------------------------
------------------------------------------------------------
------------------------------------------------------------
------------------------------------------------------------
------------------------------------------------------------
-----------------------------------------------------MLRMEVQ
QQQQESGVSGGVVADAAAASGADAAPTTTTMVAAAPHSASALAVYERVARMAGGNAVVVF
SASG-----CCMCHVVKRLLL-GLGVG--PTVYELDQMAAGGGGGREIQAALAQLLPP--
----------GQPPLPVVFVGGRLLGGVEKVMACHINGTLVPLLKQAGALWL--------
------------------------------------------------------------
------------------------------------------------------
>OsGRX17
------------------------------------------------------------
------------------------------------------------------------
------------------------------------------------------------
------------------------------------------------------------
------------------------------------------------------------
------------------------------------------------------------
------------------------------------------------------------
------------------------------------------------------------
------------------------------------------------------------
------------------------------------------------------------
------------------------------------------------------------
----------------------------------------------MYQAIPYNANRAWP
AASRPATAAAAPPPPPPRGEE------------------------EEVRRAVAECPVVVV
GRSG-----CCLSHVVKRLLQ-GLGVN--PAVHEVAGEAELAGVVAGG------------
----------GGVALPAVFVGGRLLGGLDRLMAVHISGELVPILKEAGALWL--------
------------------------------------------------------------
------------------------------------------------------
>GRMZM2G178886
------------------------------------------------------------
------------------------------------------------------------
------------------------------------------------------------
------------------------------------------------------------
------------------------------------------------------------
------------------------------------------------------------
------------------------------------------------------------
------------------------------------------------------------
------------------------------------------------------------
------------------------------------------------------------
------------------------------------------------------------
----------------------------------------------MYQAIPYSSARPWL
MPAGEAAAVVAVKPEPEPAAAATVAEERARADAAGGTDDDGDGGRAEVGRAVAESPVLVV
GRRG-----CCLSHVVKRLLQ-GLGVN--PAVHEVADEAALAGVVPAGAEA---------
----------AAAALPAVFVGGKLLGGLDRLMAVHISGELVPILKKAGALWL--------
------------------------------------------------------------
------------------------------------------------------
>GRMZM2G023237
------------------------------------------------------------
------------------------------------------------------------
------------------------------------------------------------
------------------------------------------------------------
------------------------------------------------------------
------------------------------------------------------------
------------------------------------------------------------
------------------------------------------------------------
------------------------------------------------------------
------------------------------------------------------------
------------------------------------------------------------
----------------------------------------------MYQAIPYSSARAWL
MPAAAAEAGVAAVKPEPVATVAEPAAEEERARPDAAAGDDDDGGRAEVGRAVAERPVLVV
GRRG-----CCLSHVVKRLLQ-GLGVN--PAVHEVADESALAGLVPAGAGA---------
----------AAGALPAVFVGGRLLGGLDRLMAVHISGELVPILKKAGALWL--------
------------------------------------------------------------
------------------------------------------------------
>OsGRX6
------------------------------------------------------------
------------------------------------------------------------
------------------------------------------------------------
------------------------------------------------------------
------------------------------------------------------------
------------------------------------------------------------
------------------------------------------------------------
------------------------------------------------------------
------------------------------------------------------------
------------------------------------------------------------
------------------------------------------------------------
----------------------------------------------MYQAIPYSSTRPWL
RPEPAASVVDVVKVETTTAVAGRGGEAEVVGEEE----------AAEVRRAVAESPVLVV
GRRG-----CCLIHVVKRLLQ-GLGVN--PAVHEVAGEAALKGVVPAG--G---------
----------EAAALPAVFVGGKLLGGLDRLMAVHISGELVPILKKAGALWL--------
------------------------------------------------------------
------------------------------------------------------
>GRMZM2G311898
------------------------------------------------------------
------------------------------------------------------------
------------------------------------------------------------
------------------------------------------------------------
------------------------------------------------------------
------------------------------------------------------------
------------------------------------------------------------
------------------------------------------------------------
------------------------------------------------------------
------------------------------------------------------------
------------------------------------------------------------
----------------------------------------------MYQAIPYSAGRPWP
RPAPAMGVEAAAAVAEEERLLAAAQQQQPSAGAEAAAR------GEEVRRAVAECPVLVV
GKRG-----CCLSHVVKRLLQ-GLGVN--PAVHEVADGAEAKLIAGVVDGG---------
----------GDVALPAVFVGGRLLGGLDRLMAVHISGDLVPILKDAGALWL--------
------------------------------------------------------------
------------------------------------------------------
>GRMZM2G318180
------------------------------------------------------------
------------------------------------------------------------
------------------------------------------------------------
------------------------------------------------------------
------------------------------------------------------------
------------------------------------------------------------
------------------------------------------------------------
------------------------------------------------------------
------------------------------------------------------------
------------------------------------------------------------
------------------------------------------------------------
----------------------------------------------MYQAIPYSAGQPWP
RPAPTIGPDVAE---EEGLLAASQQQASTPAEAAARVE------EEEVRRAVAECPVLVV
GVRG-----CCLSHVVKRLLQ-GLGVN--PAVHEVAG------AEADLAAA---------
----------GVAALPAVFVGGRLLGGLDRLMAAHISGDLVPILKDAGALWL--------
------------------------------------------------------------
------------------------------------------------------
>OsGRX3
------------------------------------------------------------
------------------------------------------------------------
------------------------------------------------------------
------------------------------------------------------------
------------------------------------------------------------
------------------------------------------------------------
------------------------------------------------------------
------------------------------------------------------------
------------------------------------------------------------
------------------------------------------------------------
------------------------------------------------------------
------------------------------------------------------------
---------------------------MQGARSAAAMAAAAADEEREVRRAVEEKPVVVV
GRRG-----CCMAHVARRLLL-GQGAN--PAVLEVGDDADPAALVDAALQARRRKDGGDK
AAAG-DGGGGAAVAFPAVFIGGRLVGGLDRLMAMHMAGELVPVLKQAGALWL--------
------------------------------------------------------------
------------------------------------------------------
>AtGRX4
------------------------------------------------------------
------------------------------------------------------------
------------------------------------------------------------
------------------------------------------------------------
------------------------------------------------------------
------------------------------------------------------------
------------------------------------------------------------
------------------------------------------------------------
------------------------------------------------------------
------------------------------------------------------------
------------------------------------------------------------
------------------------------------------------------------
-------------MQGTISCARNYNMTTTVGESLRPLSLKTQGNGERVRMVVEENAVIVI
GRRG-----CCMCHVVRRLLL-GLGVN--PAVLEIDEEREDEVLSELENIG---------
-----VQGGGGTVKLPAVYVGGRLFGGLDRVMATHISGELVPILKEVGALWL--------
------------------------------------------------------------
------------------------------------------------------
>AtGRX25
------------------------------------------------------------
------------------------------------------------------------
------------------------------------------------------------
------------------------------------------------------------
------------------------------------------------------------
------------------------------------------------------------
------------------------------------------------------------
------------------------------------------------------------
------------------------------------------------------------
------------------------------------------------------------
------------------------------------------------------------
--------------------------------------------------MMQELGLQRF
SNDVVRLDLTPP----------------SQTSSTSLSIDEEESTEAKIRRLISEHPVIIF
SRSS-----CCMCHVMKRLLA-TIGVI--PTVIELDDHEVSSLPTALQDEYSGGVSV---
-----------VGPPPAVFIGRECVGGLESLVALHLSGQLVPKLVQVGALWV--------
------------------------------------------------------------
------------------------------------------------------
>AtGRX26
------------------------------------------------------------
------------------------------------------------------------
------------------------------------------------------------
------------------------------------------------------------
------------------------------------------------------------
------------------------------------------------------------
------------------------------------------------------------
------------------------------------------------------------
------------------------------------------------------------
------------------------------------------------------------
------------------------------------------------------------
--------------------------------------------------MKTMRGLRNC
SNDAVTLDLTVHPPPPPPLPPPAPSTVSSSTASTSLSFDEEETSESKIGRLISEHPVIIF
TRFSS----CCMCHVMKKLLS-TVGVH--PTVIEIDDGEIAYL-------------A---
-----------VEAAPVLFIGGTCVGGFESLVALHLSGQLIPRLVEVGALWA--------
------------------------------------------------------------
------------------------------------------------------
>GRMZM2G303044
------------------------------------------------------------
------------------------------------------------------------
------------------------------------------------------------
------------------------------------------------------------
------------------------------------------------------------
------------------------------------------------------------
------------------------------------------------------------
------------------------------------------------------------
------------------------------------------------------------
------------------------------------------------------------
------------------------------------------------------------
------------------------------------------------------------
----------------------MQAVGIRR-GLTIDPAGEEEAPAARVWRLVRESPVVIF
ARRG-----CCMAHVMRRLLA-AVGAH--ATVIELDAGAAEEQELAAAVE----------
-----------GGGVPALFVGGDPVGGLEGLMGLHLSGRLVPRLRELGALCA--------
------------------------------------------------------------
------------------------------------------------------
>GRMZM2G441906
------------------------------------------------------------
------------------------------------------------------------
------------------------------------------------------------
------------------------------------------------------------
------------------------------------------------------------
------------------------------------------------------------
------------------------------------------------------------
------------------------------------------------------------
------------------------------------------------------------
------------------------------------------------------------
------------------------------------------------------------
------------------------------------------------------------
----------------------MQAVGIRRRGLTIDPAGEEEAPAARVGRLVRESPVVIF
ARRG-----CCMAHVMRRLLA-AVGAH--ATVIELGSAEEEEEELAAAE-----------
-----------GGGVPALFVGGDPVGGLEGLMRLHLSGRLVPRLRELGALCA--------
------------------------------------------------------------
------------------------------------------------------
>OsGRX2
------------------------------------------------------------
------------------------------------------------------------
------------------------------------------------------------
------------------------------------------------------------
------------------------------------------------------------
------------------------------------------------------------
------------------------------------------------------------
------------------------------------------------------------
------------------------------------------------------------
------------------------------------------------------------
------------------------------------------------------------
------------------------------------------------------------
-----------------MQAVAAAAGMMRRGSLTIDPAGEEEAPAERVGRLVRESPVVVF
ARRG-----CYMAHVMRRLLA-AVGAH--ATVIELEGGAAEEEEAALGG-----------
-----------GAALPALFVGGDPVGGLEGLMGLHLSGRLVPRLREVGALCT--------
------------------------------------------------------------
------------------------------------------------------
>OsGRX16
------------------------------------------------------------
------------------------------------------------------------
------------------------------------------------------------
------------------------------------------------------------
------------------------------------------------------------
------------------------------------------------------------
------------------------------------------------------------
------------------------------------------------------------
------------------------------------------------------------
------------------------------------------------------------
------------------------------------------------------------
------------------------------------------------------------
---MQGGGGVSCAVAGDAPSSTRGGGGGGMLGLTLFDPPGGEQPAERIGRLVRESPVVIF
ARRG-----CCMCHVMRRLLA-AVGAH--ATVIELDEAAEEAAASAAAA-----------
------------AAVPALFVGGAPVGGLDGLMGLHLSGRLVPRLREVGALCG--------
------------------------------------------------------------
------------------------------------------------------
>GRMZM2G318213
------------------------------------------------------------
------------------------------------------------------------
------------------------------------------------------------
------------------------------------------------------------
------------------------------------------------------------
------------------------------------------------------------
------------------------------------------------------------
------------------------------------------------------------
------------------------------------------------------------
------------------------------------------------------------
------------------------------------------------------------
------------------------------------------------------------
-------------------MQGGVSCVGGRLGLTIDPAGDGEAPAERVGRLVRESPVVIF
AWRG-----CCMCHVMRQLLA-AVGAH--ATVIELEEAAEEAAASAAAA-----------
------------AAVPALFVGGAPVGGLDGLMGLHLSGLLVPRLREVGALCG--------
------------------------------------------------------------
------------------------------------------------------
>AtGRX2
------------------------------------------------------------
------------------------------------------------------------
------------------------------------------------------------
------------------------------------------------------------
------------------------------------------------------------
------------------------------------------------------------
------------------------------------------------------------
------------------------------------------------------------
------------------------------------------------------------
------------------------------------------------------------
------------------------------------------------------------
----------------------------------------------------MQKAIRPY
ESPWTKTVPGNSIFLLKNEDKPSSSSSSLSWLTSGSPKPTSISNKRSSNLVVMENAVVVF
ARRG-----CCLGHVAKRLLL-THGVN--PVVVEIGEEDNNNYDNIVSDKE---------
-------------KLPMMYIGGKLFGGLENLMAAHINGHSIKIRTDTWSSFSVATVDRIR
W-----------------------------------------------------------
------------------------------------------------------
>GRMZM2G172357
------------------------------------------------------------
------------------------------------------------------------
------------------------------------------------------------
------------------------------------------------------------
------------------------------------------------------------
------------------------------------------------------------
------------------------------------------------------------
------------------------------------------------------------
------------------------------------------------------------
------------------------------------------------------------
------------------------------------------------------------
------------------------------------------------------------
------------MVALLGRRIGVAAAAAAFIALVAFGSASSSPKS-FVKSTVSAHDVVIF
SKSY-----CPYCKRAKAVFK-ELELKKEPYVVELDQR-EDGSEIQDALLEIVG------
-----------RRTVPQVFVHGKHLGGSDDTVDSYESGKLARLLNIGVKDDL--------
------------------------------------------------------------
------------------------------------------------------
>AtGRX29
------------------------------------------------------------
------------------------------------------------------------
------------------------------------------------------------
------------------------------------------------------------
------------------------------------------------------------
------------------------------------------------------------
------------------------------------------------------------
------------------------------------------------------------
------------------------------------------------------------
------------------------------------------------------------
------------------------------------------------------------
------------------------------------------------------------
-------------MTMFRSISMVMLLVALVTFISMVSSAASSPEADFVKKTISSHKIVIF
SKSY-----CPYCKKAKSVFR-ELDQ--VPYVVELDER-EDGWSIQTALGEIVG------
-----------RRTVPQVFINGKHLGGSDDTVDAYESGELAKLLGVSGNKEAEL------
------------------------------------------------------------
------------------------------------------------------
>OsGRX18
------------------------------------------------------------
------------------------------------------------------------
------------------------------------------------------------
------------------------------------------------------------
------------------------------------------------------------
------------------------------------------------------------
------------------------------------------------------------
------------------------------------------------------------
------------------------------------------------------------
------------------------------------------------------------
------------------------------------------------------------
------------------------------------------------------------
------------MAALLGRRFGMAAAALIALAALGSAASGTASKSSFVKSTVKAHDVVIF
SKSY-----CPYCRRAKAVFK-ELELKKEPYVVELDQR-EDGWEIQDALSDMVG------
-----------RRTVPQVFVHGKHLGGSDDTVEAYESGKLAKLLNIDVKEDL--------
------------------------------------------------------------
------------------------------------------------------
>OsGRX10
------------------------------------------------------------
------------------------------------------------------------
------------------------------------------------------------
------------------------------------------------------------
------------------------------------------------------------
------------------------------------------------------------
------------------------------------------------------------
------------------------------------------------------------
------------------------------------------------------------
------------------------------------------------------------
------------------------------------------------------------
------------------------------------------------------------
--------------MAAARAAVPIAVFLLLVLAEADPAAATRSPSAFVQNAIYSNRITIF
SKTY-----CPYSMRAKRIFR-DLKE--NPYIVELDLR-EDGREIQSVLLDLVG------
-----------RHTVPQVFVNGQHVGGSDDTANAHSNGQLQKLLGNSQSQR---------
------------------------------------------------------------
------------------------------------------------------
>GRMZM2G004847
------------------------------------------------------------
------------------------------------------------------------
------------------------------------------------------------
------------------------------------------------------------
------------------------------------------------------------
------------------------------------------------------------
------------------------------------------------------------
------------------------------------------------------------
------------------------------------------------------------
------------------------------------------------------------
------------------------------------------------------------
------------------------------------------------------------
------------------MALVRLAFPVFFFLAAAEFAAGTRSPSAFVQNAIYSNRITIF
SKTY-----CPYSMRAKHIFR-DLKE--DPYVVELDTR-VDGRDIQSVLLDLVG------
-----------RRTVPQVFVNGQHIGGSDDTVNALSNGQLQKLLGKSQSQ----------
------------------------------------------------------------
------------------------------------------------------
>AtGRX5
------------------------------------------------------------
------------------------------------------------------------
------------------------------------------------------------
------------------------------------------------------------
------------------------------------------------------------
------------------------------------------------------------
------------------------------------------------------------
------------------------------------------------------------
------------------------------------------------------------
------------------------------------------------------------
------------------------------------------------------------
------------------------------------------------------------
-----------MVDQSPRRVVVAALLLFVVLCDLSNSAGAANSVSAFVQNAILSNKIVIF
SKSY-----CPYCLRSKRIFS-QLKE--EPFVVELDQR-EDGDQIQYELLEFVG------
-----------RRTVPQVFVNGKHIGGSDDLGAALESGQLQKLLAAS-------------
------------------------------------------------------------
------------------------------------------------------
>GRMZM2G150295
------------------------------------------------------------
------------------------------------------------------------
------------------------------------------------------------
------------------------------------------------------------
------------------------------------------------------------
------------------------------------------------------------
------------------------------------------------------------
------------------------------------------------------------
------------------------------------------------------------
------------------------------------------------------------
------------------------------------------------------------
------------------------------------------------------------
------------------------MGITSSTSSPTSSPESRAMALAKAKEIVASAPLVVF
SKTS-----CPFCVRVKQLFE-KLGA--SYKAIELDKE-SDGAELQNALKEWTG------
-----------QRTVPNVFINGKHIGGCDDTMALNNDGKLVPLLTEAGAIAGSASKTTIT
A-----------------------------------------------------------
------------------------------------------------------
>OsGRX9
------------------------------------------------------------
------------------------------------------------------------
------------------------------------------------------------
------------------------------------------------------------
------------------------------------------------------------
------------------------------------------------------------
------------------------------------------------------------
------------------------------------------------------------
------------------------------------------------------------
------------------------------------------------------------
------------------------------------------------------------
------------------------------------------------------------
----------------MGMAQSSSSSSRPSDSEQLEEPSKPVMALDKAKEIVASSPVVVF
SKTY-----CPFCARVKRLLA-ELAA--SYKAVELDVE-SDGSELQSALADWTG------
-----------QRTVPCVFIKGKHIGGCDDTMAMHKGGNLVPLLTEAGAIATPSL-----
------------------------------------------------------------
------------------------------------------------------
>GRMZM2G148387
------------------------------------------------------------
------------------------------------------------------------
------------------------------------------------------------
------------------------------------------------------------
------------------------------------------------------------
------------------------------------------------------------
------------------------------------------------------------
------------------------------------------------------------
------------------------------------------------------------
------------------------------------------------------------
------------------------------------------------------------
------------------------------------------------------------
--------------------------MALEKAKEIIASSPVDLALRKAKETVASHPVVVF
SKTY-----CPFCTRVKQLLA-KLGA--SYKAIELDVE-SDGAELQSALAEWTG------
-----------QRTVPNVFVKGERIGGCDATMAMHDGGKLVPLLTEAGAIVTARATATTT
TPSL--------------------------------------------------------
------------------------------------------------------
>AtGRX30
------------------------------------------------------------
------------------------------------------------------------
------------------------------------------------------------
------------------------------------------------------------
------------------------------------------------------------
------------------------------------------------------------
------------------------------------------------------------
------------------------------------------------------------
------------------------------------------------------------
------------------------------------------------------------
------------------------------------------------------------
------------------------------------------------------------
------------------------------------------MAMQKAKEIVNSESVVVF
SKTY-----CPYCVRVKELLQ-QLGA--KFKAVELDTE-SDGSQIQSGLAEWTG------
-----------QRTVPNVFIGGNHIGGCDATSNLHKDGKLVPLLTEAGAIAGKTATTSA-
------------------------------------------------------------
------------------------------------------------------
>OsGRX14
------------------------------------------------------------
------------------------------------------------------------
------------------------------------------------------------
------------------------------------------------------------
------------------------------------------------------------
------------------------------------------------------------
------------------------------------------------------------
------------------------------------------------------------
------------------------------------------------------------
------------------------------------------------------------
------------------------------------------------------------
------------------------------------------------------------
---------------------------MGIASSSSSTPESRKMALAKAKETVASAPVVVY
SKSY-----CPFCVRVKKLFE-QLGA--TFKAIELDGE-SDGSELQSALAEWTG------
-----------QRTVPNVFINGKHIGGCDDTLALNNEGKLVPLLTEAGAIASSAKTTITA
------------------------------------------------------------
------------------------------------------------------
>AtGRX24
------------------------------------------------------------
------------------------------------------------------------
------------------------------------------------------------
------------------------------------------------------------
------------------------------------------------------------
------------------------------------------------------------
------------------------------------------------------------
------------------------------------------------------------
------------------------------------------------------------
------------------------------------------------------------
------------------------------------------------------------
------------------------------MAVTAFNTLKLVSSSLDPIPSVSCSSYSFS
LIYVGSPYKRCLKQSCS-----VRAMTSSSSAASSSSSSFGSRMEESIRKTVTENTVVIY
SKTW-----CSYCTEVKTLFK-RLGV--QPLVVELDQLGPQGPQLQKVLERLTG------
-----------QHTVPNVFVCGKHIGGCTDTVKLNRKGDLELMLAEANGKNGQS------
------------------------------------------------------------
------------------------------------------------------
>OsGRX21
------------------------------------------------------------
------------------------------------------------------------
------------------------------------------------------------
------------------------------------------------------------
------------------------------------------------------------
------------------------------------------------------------
------------------------------------------------------------
------------------------------------------------------------
------------------------------------------------------------
------------------------------------------------------------
------------------------------------------------------------
-----------------------------------------MPPRSLTLSRLPVAALGLP
FSS-CSPPPPRLRFPFAAR-RARSLATRASSSSP--DSSFGSRMEDSVKRTLADNPVVIY
SKSW-----CSYSMEVKALFK-RIGV--QPHVIELDQLGAQGPQLQKVLERLTG------
-----------QSTVPNVFIGGKHIGGCTDTVKLHRKGELATMLSELDIDVNNS------
------------------------------------------------------------
------------------------------------------------------
>AtGRX6
------------------------------------------------------------
------------------------------------------------------------
------------------------------------------------------------
------------------------------------------------------------
------------------------------------------------------------
------------------------------------------------------------
------------------------------------------------------------
------------------------------------------------------------
------------------------------------------------------------
------------------------------------------------------------
------------------------------------------------------------
------------------------------MVAATVNLANMTWTSLNSNPAISFSMLSGI
RNLGMLPFRRCLKPTVIGIASWPPLRCSSVKAMSSSSSSSGSTLEETVKTTVAENPVVVY
SKTW-----CSYSSQVKSLFK-SLQV--EPLVVELDQLGSEGSQLQNVLEKITG------
-----------QYTVPNVFIGGKHIGGCSDTLQLHNKGELEAILAEANGKNGQT------
------------------------------------------------------------
------------------------------------------------------
>AtGRX32
------------------------------------------------------------
------------------------------------------------------------
------------------------------------------------------------
------------------------------------------------------------
------------------------------------------------------------
------------------------------------------------------------
------------------------------------------------------------
------------------------------------------------------------
------------------------------------------------------------
------------------------------------------------------------
------------------------------------------------------------
------------------------------------------------------------
--------------------------MGSMFSGNRMSKEEMEVVVNKAKEIVSAYPVVVF
SKTY-----CGYCQRVKQLLT-QLGA--TFKVLELDEM-SDGGEIQSALSEWTG------
-----------QTTVPNVFIKGNHIGGCDRVMETNKQGKLVPLLTEAGAIADNSSQL---
------------------------------------------------------------
------------------------------------------------------
>GRMZM2G148867
------------------------------------------------------------
------------------------------------------------------------
------------------------------------------------------------
------------------------------------------------------------
------------------------------------------------------------
------------------------------------------------------------
------------------------------------------------------------
------------------------------------------------------------
------------------------------------------------------------
------------------------------------------------------------
------------------------------------------------------------
---------------------------------------MPPPQSGMTLCRLPKATLGLP
LSLPSLLYR--PSLSLAAR-RTKAVSARASSSSPSPDSSFGSRMEDSVKKTVADNPVVIY
SKSW-----CSYSMEVKSLFK-RIGV--QPHVIELDNLGAQGPQLQKVLERLTG------
-----------QSTVPNVFIGGKHVGGCTDTVKLYRKGELASMLSDLDINIDNS------
------------------------------------------------------------
------------------------------------------------------
>GRMZM2G014832
------------------------------------------------------------
------------------------------------------------------------
------------------------------------------------------------
------------------------------------------------------------
------------------------------------------------------------
------------------------------------------------------------
------------------------------------------------------------
------------------------------------------------------------
------------------------------------------------------------
------------------------------------------------------------
------------------------------------------------------------
------------------------------MPPPPPPPQQQQQQSGMTLCRLPTATLGLP
LSLPCLLPRSRPRLCFAAR-HARAVAARASSSSPSPDSSFGSRMEESVKKTVADNPVVIY
SKSW-----CSYCMEVKALFK-RIGV--QPHVIELDHLGAQGPQIQKVLERLTG------
-----------QSTVPNVFIGGKHVGGCTDTVKLYRKGELASMLSGLDININNS------
------------------------------------------------------------
------------------------------------------------------
>OsGRX12
------------------------------------------------------------
------------------------------------------------------------
------------------------------------------------------------
------------------------------------------------------------
------------------------------------------------------------
------------------------------------------------------------
------------------------------------------------------------
------------------------------------------------------------
------------------------------------------------------------
----------------------------MRSIRAAQALASRSLLLSSRALHGDAASTAAA
AAGGGRLGVQPSPPSQASSSSSSRAMPAGIAGAVSFSLTFATMAAAEAKE--RPPMDLLP
QNVVLYQYQA----CPFCNKVRAFLDYHDIPYKVVEVNPLSKKEIKWSEYKKVPILMVDG
EQLVDSSDI-INILQQRVRPDD-KATNEEEEKWRRWVDEHLVHVLSPNIYRTTSEALESF
DYISKHGNFSFTERFAVKYAGAAAMYMVSKKLKKKYNITDARASLYDAANTWMEALDGRD
FLGGSKPNLADLAVFGVLRPIRYLTAGKDMVEHTQIGDWYQRMEDAIGEPSRIQE-----
------------------------------------------------------------
------------------------------------------------------
>GRMZM2G084863
------------------------------------------------------------
------------------------------------------------------------
------------------------------------------------------------
------------------------------------------------------------
------------------------------------------------------------
------------------------------------------------------------
------------------------------------------------------------
------------------------------------------------------------
------------------------------------------------------------
----------------------------MRSLRAAQTLVSRSLFSARHLSG--AASPATA
AAAGARWCAAPAPPP-RSPLPSSRVMPAGVAGAVSFSLTFATVAAAEAKAKERPQPDLLP
QNVVLYQYQA----CPFCNKVRAFLDYHDIPYKVVEVNPLSKKELKWSDYKKVPILTVDG
EQLVDSSDI-INILQSRINPNE-ELTSDEEAKWRRWVDEHLVHVLSPNIYRTTSEALESF
DYIAKHGNFSFTERFAVKYAGAAAMYMVSKKLKKKYNITDERASLYDAANTWIDALNGRD
FLGGSKPNLADLAVFGVLRPIRYLRAGKDMVENTEIGDWYRRMEDAVGEPSRIQDAEGN-
------------------------------------------------------------
------------------------------------------------------
>AtGRX31
------------------------------------------------------------
------------------------------------------------------------
------------------------------------------------------------
------------------------------------------------------------
------------------------------------------------------------
------------------------------------------------------------
------------------------------------------------------------
------------------------------------------------------------
------------------------------------------------------------
---------------------------MRRVTGLAARTISSSVAINSRLTQSMAITTISS
SEPISRRFGG-------LPEIKTPSFAGGVAGVVFFSAAAVSSLGQEVHAK-EMAQKFNP
KEVVLYQYEA----CPFCNKVKAFLDYNKIPYKVVEVNPISKKEIKWSDYKKVPILTVDG
EQMVDSSVI-IDSLFQKMHPEISKSEDDEETKWRKWVDNHLVHLLSPNIYRNTSEALESF
EYITTHGNFSFTERLVAKYAGATAMYFVSKKLKKKYNITDERAALYDAAETWVDALKERP
YLGGSKPNLGDLAVFGVLRPIRYLRSGKDMVDNTRIGEWYSRMENTVGEPSRIKE-----
------------------------------------------------------------
------------------------------------------------------
>OsGRX20
------------------------------------------------------------
------------------------------------------------------------
------------------------------------------------------------
------------------------------------------------------------
------------------------------------------------------------
------------------------------------------------------------
------------------------------------------------------------
------------------------------------------------------------
------------------------------------------------------------
-------------------------------------------MAATALHLPPLLLARRL
RFSSAAASTSTSRRTTRLSAQLDDTAAASTSTSTSDKPAAASSFAPPPDFKPPEPKTFEV
KPGQSDDIVTASLAIPFRLGTGVFALGYSVSLVSPDEVAPDEYALDFQGRKVKESSKIGQ
CPRPEKPIEIYEFEGCPFCRKVREMVAVLDLDVLFYPCPKNGPTFRPKVLEMGGKQQFPY
MVDPNTGVAMYESDAIIKYLADKYGDGTVPIMLSLGILTTITAGLAMSGRSGKGSKYTPA
KLPPEPIELWAYEGSPFCKIVRETLVELELPHLLHSCARGSPRRQEFLKKYGIFQAPYIE
DPNTGVKMFESADIIDYLRATYAA------------------------------------
------------------------------------------------------
