# Supplementary material for: Identification of Maize CC-Type Glutaredoxins That Are Associated with Response to Drought Stress
Source: Genes (Basel). 2019 Aug 12;10(8):610. doi: 10.3390/genes10080610 (PMC6722656; doi:10.3390/genes10080610)
Supplement: Supplementary file 1 [file genes-10-00610-s001.zip › Table S2.xlsx]

## Sheet: Sheet1
Supplemental Table 2. PCR Primer Sequences Used for This Research.
Name	DNA sequence (5' to 3')	Purpose
ZmUbi2-RT-For	AAACGGCTACCACATCCAAG	qRT-PCR
ZmUbi2-RT-Rev	CCTCCAATGGAATCCTCGTTA	qRT-PCR
ZmGRXCC14-RT-For	GCCGGCCCCGACGAT	qRT-PCR
ZmGRXCC14-RT-Rev	CTGCCCCCGACGAACAC	qRT-PCR
ZmGRXCC17-RT-For	CTGACCATCGACCCGGC	qRT-PCR
ZmGRXCC17-RT-Rev	TGAGGTGGAGCCGCATGA	qRT-PCR
